# Supplementary material for: Integrated global analysis in spider flowers illuminates features underlying the evolution and maintenance of C4 photosynthesis
Source: Hortic Res. 2023 Jun 20;10(8):uhad129. doi: 10.1093/hr/uhad129 (PMC10407600; doi:10.1093/hr/uhad129)
Supplement: Web_Material_uhad129 [file web_material_uhad129.zip]

Archive with 2 entries (2 files):
- Supplementary Material for HR.pdf
- Supplementary Tables for HR.xls
