# Supplementary material for: Integrated global analysis in spider flowers illuminates features underlying the evolution and maintenance of C4 photosynthesis
Source: Hortic Res. 2023 Jun 20;10(8):uhad129. doi: 10.1093/hr/uhad129 (PMC10407600; doi:10.1093/hr/uhad129)
Supplement: Web_Material_uhad129 [file web_material_uhad129.zip › Supplementary Tables for HR.xls]

## Sheet: Table S1
Table S1 Estimate of G. gynandra genome size
k-mer size	k-mer number	k-mer depth	Genome size (Mb)	Heterozygous ratio (%)	Repeat ratio (%)
15	18435771584	18.48	997606687	0.13	79.72

## Sheet: Table S2
Table S2 The evaluation of ONT sequencing data for G. gynandra
	Read length (bp)	Read number
Max length	194511
N10	50304	237012
N20	40666	558645
N30	34168	947039
N40	29008	1406272
N50	24573	1947350
N60	20606	2589078
N70	16984	3360759
N80	13698	4307459
N90	10759	5495422
Total length	144375835516
Sequence Depth (×)	180 ×
GC rate	0.388

## Sheet: Table S3
Table S3 Statistics of Hi-C and HiFi data for G. gynandra
Hi-C data						HiFi data
Read length (bp)	Clean reads	Clean data (bp)	Q20 (%)	GC (%)	Sequence depth (×)	Total_bases(Gbp)	Total_number	Minimum_length	Average_length	Maximum_length	N50	Sequence depth (×)
150	870161568	130524235200	96.97	40.49	162.5	608.61	40037133	100	15202	491190	15996	618.5

## Sheet: Table S4
Table S4 Summary of G. gynandra genome assembly
	Scaffold		Contig
	Read length (bp)	Read number	Read length (bp)	Read number
N50	51026680	9	11425604	23
N60	50771264	11	9673667	33
N70	47351495	13	7339557	44
N80	46065731	15	4522835	61
N90	41136160	17	1994391	91
Longest sequence length (bp)	72988611		55865745
Total length (bp)	984210869		983919998
Contig number		109		687
GC rate (%)		0.3924		0.392

## Sheet: Table S5
Table S5 Summary of G. gynandra seventeen pseudo-chromosomes
Chromosome ID	Length (bp)	GC ratio (%)	Gap number	Length without gap (bp)	Coverage ratio (%)	Telomere regions (bp)	Centromere region (Mb)
Chr1	72988611	38.58	4	72986611	99.997	1-3825361;72964879-72988611	45-50
Chr2	71267353	38.92	0	71267353	100	1-22113;71251604-71267353	20-25
Chr3	64445030	39.07	1	64444530	99.999	1-16169;64417793-64445030	44-48
Chr4	61522234	38.88	2	61521234	99.998	1-14512;61511822-61522234	24-28
Chr5	56280305	38.39	0	56280305	100	1-26834;56259001-56280305	20-24
Chr6	52718138	39.47	0	52718138	100	1-26145;52698750-52718138	18-21
Chr7	52085026	39.01	0	52085026	100	1-17185;52060998-52085026	42-45
Chr8	51685981	39.11	1	51685481	99.999	1-18209;51668399-51685981	27-30
Chr9	51026680	38.49	0	51026680	100	1-13278;51012501-51026680	28-32
Chr10	50895270	38.89	1	50894770	99.999	1-14258;50877066-50895270	15-18
Chr11	50771264	39.95	1	50770764	99.999	1-320461;27217460-50771264	12-15
Chr12	49806211	39.44	0	49806211	100	1-20050;49788501-49806211	8-12
Chr13	47351495	39.76	0	47351495	100	1-17349;47314347-47351495	25-28
Chr14	46537890	39.56	0	46537890	100	46514364-46537890	24-27
Chr15	46065731	39.52	1	46065231	99.998	1-18737;46037204-46065731	33-36
Chr16	43028357	39.95	0	43028357	100	1-22253;42708059-43028357	10-12
Chr17	41136160	39.41	0	41136160	100	1-31163;41117187-41136160	24-26

## Sheet: Table S6
Table S6 BUSCO analysis of G. gynandra genome assembly
Type	Number	Percentage (%)
Complete BUSCOs (C)	1314	95.6
Complete and single-copy BUSCOs (S)	1225	89.1
Complete and duplicated BUSCOs (D)	89	6.5
Fragmented BUSCOs (F)	13	0.9
Missing BUSCOs (M)	48	3.5
Total	1375	100
BUSCO version is: 3.1.0
The lineage dataset is: embryophyta_odb10 (Creation date: 2017-12-01, number of species: 60, number of BUSCOs: 1375)

## Sheet: Table S7
Table S7 RNA-seq data mapping summary
Tissue	Total_reads	Paired_reads	Alignment_reads	Percentage (%)	Unique_hits_reads	Percentage (%)	Multi_hits_reads	Percentage (%)	Not_alignment_reads	Percentage (%)
Flower	89385862	89385862	87606271	98.01	83822745	93.78	3783526	4.23	1779591	1.99
Leaf	86422390	86422390	84347586	97.6	78785479	91.16	5562107	6.44	2074804	2.4
Root	95537960	95537960	91873810	96.16	87708124	91.8	4165686	4.36	3664150	3.84
Stem	88216872	88216872	86645842	98.22	82075686	93.04	4570156	5.18	1571030	1.78
Silique	65237460	65237460	64130201	98.3	61279685	93.93	2850516	4.37	1107259	1.7
Flower bud	84030180	84030180	82625368	98.33	79019109	94.04	3606259	4.29	1404812	1.67

## Sheet: Table S8
Table S8 Functional annotation of the predicted genes in the assembly of G. gynandra genome
Databases	Number	Percentage (%)
nr	33024	94.97
Swissprot	26305	75.65
Sequence Similarity (Arabidopsis)	29236	84.08
Sequence Similarity (Rice)	30195	86.84
Pfam annotation	25738	74.02
GO	12410	35.69
KEGG	14582	41.94
COG	30487	87.68
Total	33100	95.19

## Sheet: Table S9
Table S9 Statistics of the annotated non-coding RNAs
	Copy number	Average length (bp)	Total length (bp)	Percentage of genome (%)
miRNA	120	147.12	17655	0.0018
tRNA	1153	73.96	85277	0.0087
rRNA	1086	326.4	354473	0.036
18S	196	1160.51	227459	0.0231
28S	190	171.36	32559	0.0033
5.8S	122	228.91	27927	0.0028
5S	578	115.1	66528	0.0068
snRNA	10082	124.61	1111972	0.113
CD-box	9805	103.69	1016659	0.1033
HACA-box	75	133.81	10036	0.001
splicing	202	136.33	27539	0.0028

## Sheet: Table S10
Table S10 Gene numbers of transcription factor family among G. gynandra and nine other species
TF family	A.thaliana	B. oleracea	B. rapa	G. gynandra	T. hassleriana	G. raimondii	M. sativa	S. lycopersicum	O. sativa	Z. mays
AP2/ERF-AP2	13	24	19	11	23	27	24	18	14	24
AP2/ERF-ERF	124	248	220	135	162	228	173	154	139	193
AP2/ERF-RAV	4	9	11	5	5	8	2	3	4	5
ARID	11	17	18	13	12	14	18	13	7	12
AUX/IAA	29	57	53	32	41	44	26	28	32	53
Alfin-like	7	15	15	6	7	12	7	10	9	14
B3	68	120	101	49	38	80	65	83	54	52
B3-ARF	22	33	36	22	30	36	38	21	27	39
BBR-BPC	7	11	12	6	10	8	2	6	4	4
BES1	8	14	15	9	10	11	7	9	6	11
BSD	2	1	1	1	1	1	2	1	0	0
C2C2-CO-like	16	25	25	9	15	21	10	13	11	15
C2C2-Dof	36	71	72	39	46	60	39	36	30	48
C2C2-GATA	30	59	58	35	38	46	32	39	25	39
C2C2-LSD	3	7	5	4	5	6	4	4	5	6
C2C2-YABBY	6	11	10	8	15	12	8	9	8	15
C2H2	107	207	202	112	147	174	139	118	121	167
C3H	57	78	92	65	70	87	61	65	57	73
CAMTA	6	8	9	5	7	8	7	3	6	9
CPP	8	15	16	9	10	11	6	4	11	12
CSD	4	7	6	4	7	8	2	3	2	1
Coactivator p15	3	4	4	2	3	4	3	3	3	3
DBB	3	8	7	4	6	8	6	5	8	7
DBP	2	3	2	3	3	6	2	3	4	6
DDT	5	12	10	5	7	5	7	6	7	8
E2F-DP	8	14	14	11	14	10	6	8	7	23
EIL	6	11	13	7	12	10	9	9	9	9
FAR1	17	21	20	15	22	35	110	28	5	16
GARP-ARR-B	9	14	14	8	11	17	21	11	6	8
GARP-G2-like	42	84	79	51	67	66	41	55	46	59
GNAT	33	47	44	32	38	41	39	46	34	42
GRAS	34	49	53	35	45	82	57	54	60	90
GRF	9	18	15	14	15	17	8	12	12	17
GeBP	20	19	21	14	9	8	5	10	17	28
HB-BELL	13	23	22	15	19	24	12	13	13	13
HB-HD-ZIP	42	75	80	43	51	69	46	48	40	61
HB-KNOX	8	14	11	8	10	21	10	8	9	14
HB-PHD	2	4	4	2	2	4	2	2	1	5
HB-WOX	16	30	28	14	14	20	17	11	14	19
HB-other	11	25	19	11	17	20	13	25	14	20
HMG	11	16	15	13	13	14	10	8	9	15
HRT	2	3	4	1	1	1	2	1	1	1
HSF	24	48	54	28	28	39	24	26	25	30
IWS1	9	13	13	9	13	18	6	9	16	22
Jumonji	15	25	23	18	17	23	26	18	14	26
LFY	1	2	2	2	2	1	1	1	1	2
LIM	6	15	13	5	7	14	6	11	6	8
LOB	43	73	66	43	52	68	57	56	36	47
LUG	2	7	6	4	5	9	6	6	6	6
MADS-M-type	70	83	78	54	52	82	81	111	37	34
MADS-MIKC	39	79	69	42	53	49	41	35	35	44
MBF1	3	7	5	2	3	4	3	5	2	3
MED6	1	1	1	3	1	2	1	2	1	1
MED7	2	2	2	1	1	1	2	1	1	2
MYB	141	255	248	135	183	232	169	132	117	161
MYB-related	59	111	105	70	77	72	75	93	65	115
NAC	112	205	211	92	129	153	88	96	135	136
NF-X1	2	3	4	2	3	2	3	2	2	3
NF-YA	10	18	18	13	12	16	7	11	11	14
NF-YB	13	26	21	12	17	24	20	28	13	22
NF-YC	14	14	13	11	12	14	11	18	16	14
NOZZLE	1	2	2	1	2	1	0	0	0	0
OFP	18	27	29	18	28	30	22	25	31	43
Others	85	123	115	71	78	92	83	88	64	91
PHD	34	37	41	39	48	43	44	38	33	40
PLATZ	12	25	23	17	20	25	13	25	15	16
Pseudo ARR-B	5	8	10	5	10	9	7	2	5	8
RB	1	3	3	1	2	3	1	1	2	4
RWP-RK	15	26	27	9	15	20	9	11	12	16
Rcd1-like	4	12	12	6	5	7	7	19	5	8
S1Fa-like	3	5	4	0	3	4	2	1	2	1
SAP	1	1	1	1	1	2	1	2	0	0
SBP	17	32	29	16	22	30	23	16	19	37
SET	43	52	66	36	40	44	58	48	40	48
SNF2	39	47	55	39	37	42	44	62	4	45
SOH1	1	2	2	2	1	1	1	1	2	1
SRS	10	20	17	11	11	14	9	8	5	10
STAT	2	1	0	1	1	1	1	1	1	0
SWI/SNF-BAF60b	18	20	22	16	19	19	18	17	11	31
SWI/SNF-SWI3	4	4	4	3	4	6	6	5	4	3
TAZ	10	18	18	8	10	12	5	9	6	7
TCP	24	41	39	27	35	38	21	38	20	46
TRAF	26	33	40	24	27	27	19	18	77	42
TUB	11	15	14	19	16	18	13	12	15	16
Tify	15	28	30	18	18	20	15	20	17	38
Trihelix	26	46	50	34	40	46	31	27	26	50
ULT	2	3	3	1	2	3	2	3	2	2
VOZ	2	4	4	3	3	3	2	2	2	6
WRKY	73	143	147	68	90	120	90	82	94	128
Whirly	3	4	3	3	3	2	3	2	2	2
bHLH	137	237	232	130	180	195	151	143	135	178
bZIP	71	129	127	73	99	110	71	71	90	125
mTERF	36	40	31	31	47	44	52	28	33	28
zf-HD	17	34	30	14	20	24	15	36	14	24
Total	2196	3740	3657	2178	2682	3262	2564	2528	2218	3040

[truncated: 12 more sheets: Table S11, Table S12, Table S13, Table S14, Table S15, Table S16, Table S17, Table S18, Table S19, Table S20, Table S21, Table S22]
